# Supplementary material for: Electrophysiology consumables procurement in Europe: implications for access, innovation and value-based care
Source: Europace. 2026 Mar 10;28(5):euag039. doi: 10.1093/europace/euag039 (PMC13179736; doi:10.1093/europace/euag039)
Supplement: euag039_Supplementary_Data [file euag039_supplementary_data.zip]

Archive with 2 entries (2 files):
- EP Procurement in Europe  APPENDIX.docx
- EP Procurement in Europe SUPPLEMENTS.docx
